# Supplementary material for: Changes in muscle activation with graded surfaces during canter in Thoroughbred horses on a treadmill
Source: PLoS One. 2024 Jun 14;19(6):e0305622. doi: 10.1371/journal.pone.0305622 (PMC11178216; doi:10.1371/journal.pone.0305622)
Supplement: S1 Table — (XLSX) [file pone.0305622.s002.xlsx]

## Sheet: Raw data
Horse	Grade	Stride duration (ms)	Forelimb stance duration (ms)	Forelimb swing duration (ms)	Forelimb duty factor (%)	Hindlimb stance duration (ms)	Hindlimb swing duration (ms)	Hindlimb duty factor (ms)		SP stance (mV･s)	Br stance (mV･s)	Inf stance (mV･s)	TB stance (mV･s)	CDE stance (mV･s)	LD stance (mV･s)	TFL stance (mV･s)	GM stance (mV･s)	BF stance (mV･s)	ST stance (mV･s)	EDL stance (mV･s)	DDF stance (mV･s)		SP swing (mV･s)	Br swing (mV･s)	Inf swing (mV･s)	TB swing (mV･s)	CDE swing (mV･s)	LD swing (mV･s)	TFL swing (mV･s)	GM swing (mV･s)	BF swing (mV･s)	ST swing (mV･s)	EDL swing (mV･s)	DDF swing (mV･s)		SP onset (%)	Br onset (%)	Inf onset (%)	TB onset (%)	CDE onset (%)	LD onset (%)	TFL onset (%)	GM onset (%)	BF onset (%)	ST onset (%)	EDL onset (%)	FDL onset (%)	Additional EDL onset (%)
A	−4%	512.1	131.1	380.3	25.6355	123.7	388.4	24.1554		0.00349		0.01108	0.00227	0.00345	0.00199	0.01214	0.00393	0.00491	0.00125	0.0021	0.00942		0.0166		0.00635	0.00767	0.02597	0.00782	0.00846	0.00587	0.00605	0.00452	0.01332	0.00557		69.0595		92.0489	78.7859	84.923	53.2231	2.90742	79.2141	83.1413	83.0979	71.7937	94.554	55.3473
A	0	501.6	121.8	379.7	24.2871	124.1	377.5	24.7408		0.00399		0.010617	0.0022	0.00365	0.00184	0.0118	0.00566	0.00583	0.00147	0.00308	0.02091		0.02008		0.007666	0.00934	0.02883	0.00978	0.00788	0.00723	0.00716	0.0047	0.0137	0.00564		67.5751		91.084	76.65	83.1284	52.9638	2.76892	83.2757	84.4941	83.8295	70.2508	95.237	55.0439
A	0.04	495.8	116.9	380.2	23.5164	128.1	367.7	25.837		0.00667		0.01282	0.00219	0.00399	0.00249	0.01298	0.00767	0.00894	0.00162	0.00354	0.02138		0.02445		0.01301	0.01222	0.03222	0.01374	0.0071	0.00721	0.00858	0.00893	0.01392	0.01064		68.1285		91.909	77.4045	82.9701	58.7827	3.04782	82.7439	84.3799	85.5901	69.5218	96.145
A	0.08	487.2	118.5	370.1	24.253	125.4	361.8	25.7389		0.00901		0.01386	0.00325	0.0041	0.00263	0.01301	0.01156	0.01126	0.00197	0.00327	0.02065		0.02968		0.01042	0.015013	0.02996	0.01557	0.00757	0.00948	0.00875	0.00902	0.01415	0.00841		70.4507		92.5865	78.0071	82.9354	59.7975	98.1755	86.7867	85.062	84.355	79.5886	95.2563	58.4873
B	−4%	471	117.6	352.8	25	127.2	343.8	27.0064		0.00249	0.00677	0.0121	0.00186	0.00529	0.00139	0.01652	0.00627	0.0067875	0.00239	0.00344	0.01315		0.02646	0.01815	0.00438	0.01336	0.01785	0.01023	0.00579	0.01139	0.005075	0.01201	0.00628	0.00475		63.7755	10.7474	93.3626	76.5779	79.9556	57.8674	0.471809	80.6794	87.6858	82.7554	76.9521	94.3855
B	0	479.8	119.8	360	24.9687	129.9	349.9	27.0738		0.00253333	0.00552	0.01146	0.00176	0.00389	0.00133	0.01412	0.00596	0.00569	0.00198	0.00353	0.01216		0.0251333	0.01631	0.00403	0.01041	0.01817	0.00928	0.00703	0.00919	0.00499	0.00837	0.00613	0.00379		64.6624	10.0273	93.7242	76.9302	81.8397	57.7787	0.995785	82.4464	83.7895	82.4464	81.659	94.6042	66.0692
B	0.04	478.4	118.7	359.4	24.8274	127	351.4	26.5468		0.00188333	0.00608	0.01197	0.00148	0.0049	0.00119	0.01423	0.0065	0.0056	0.00211	0.00375	0.01301		0.0248452	0.01435	0.00415	0.01074	0.02116	0.00943	0.00691	0.00978	0.00475	0.00869	0.00656	0.00415		63.1318	9.92354	93.7252	76.1347	82.7117	57.0188	2.04385	82.1628	85.3447	82.6273	81.8841	94.1704
B	0.08	467	114.9	351.5	24.6355	125.2	341.8	26.8094		0.001825	0.00809	0.01375	0.00171	0.00579	0.00129	0.01695	0.00579	0.00752	0.00301	0.00356667	0.01607		0.027375	0.01691	0.00544	0.01457	0.02334	0.01161	0.00625	0.01314	0.00485	0.013	0.0072	0.00505		75.2841	22.9417	7.55193	90.2897	96.174	58.5534	0.547228	81.656	88.9127	82.8694	81.6916	95.1939
C	−4%	501.8	128.3	374.3	25.5273	143.8	357.6	28.6568		0.008675	0.00644444	0.0079375		0.00455556	0.00238889	0.0214889	0.0023	0.00401429	0.00117778	0.00455556	0.00986667		0.0303875	0.0147556	0.0065375		0.0190344	0.00782222	0.0154444	0.0034625	0.00548571	0.00306667	0.00836667	0.0109111		66.426	15.38	78.0641		74.7226	39.8565	6.88948	75.0232	85.6915	84.9115	72.6698	78.4775	54.3377
C	0	495.1	126.7	368	25.6115	141.1	354	28.4993		0.00753	0.00767	0.00759		0.00328	0.00211	0.02324	0.003275	0.00441429	0.0013	0.00424	0.0105333		0.03285	0.01523	0.00543		0.01816	0.0086	0.01814	0.003525	0.00547143	0.00322	0.00873	0.00976667		65.4942	14.3971	81.0884		78.1843	41.0467	6.08182	79.9752	86.0634	84.7169	69.1645	79.1961	53.6255
C	0.04	485.5	122.9	362.6	25.3141	139.5	346	28.7333		0.00763	0.00898	0.00779		0.00257	0.00227	0.02605	0.00408	0.00776	0.00196	0.00597143	0.01297		0.03401	0.01703	0.00448		0.01885	0.01106	0.01528	0.00405	0.00485	0.0049	0.00875714	0.00983		65.9572	14.0977	87.5043		77.0111	41.6066	4.50853	80.1121	88.0536	85.2844	89.0148	79.5171	53.862
C	0.08	480.2	119.7	360.2	24.9427	140.5	339.7	29.2586		0.01143	0.01119	0.00889		0.00285	0.00276	0.02066	0.00576	0.0137429	0.00418	0.00488	0.0180556		0.04287	0.02449	0.00436		0.02356	0.0142844	0.0103289	0.00548444	0.00480714	0.00828667	0.0102533	0.00904444		65.4824	13.174	94.1191		80.9659	49.6552	3.7253	80.9107	91.2536	85.6773	86.6491	80.8153	53.8387
D	−4%	507.9	143.1	366	28.1084	140.7	367.2	27.7023		0.00545	0.0042	0.00907	0.00228	0.00758	0.00253	0.01235	0.00343	0.00402	0.00145	0.0057	0.01371		0.01483	0.00999	0.0109	0.00776	0.01611	0.00766	0.01059	0.00675	0.00456	0.00423	0.00877778	0.00906		67.5266	14.099	80.8595	78.3714	83.4785	44.0375	5.49102	83.5269	83.702	85.474	82.0831	94.8153
D	0	502.6	133.1	368.6	26.5298	142.7	359.9	28.3924		0.006	0.00481	0.0085875	0.00162	0.00525	0.0017	0.01202	0.0041	0.0073	0.00251	0.00253333	0.0158111		0.01725	0.01112	0.00735	0.00896	0.01771	0.01011	0.00683	0.0069	0.00418	0.00676	0.00825556	0.00626667		67.6842	13.2217	92.3973	77.7423	83.0798	48.9234	4.8636	84.0164	85.5418	83.8838	82.69	96.9906
D	0.04	502.2	131	371.4	26.0748	145.6	356.6	28.9924		0.0041125	0.00391	0.00854	0.00141	0.0057	0.00214	0.01416	0.0051	0.00977	0.00308	0.00426	0.01717		0.0170875	0.01138	0.00528	0.01392	0.00973	0.0116	0.00752	0.00729	0.00355	0.00813	0.01021	0.00366		67.8173	13.0264	94.7004	79.1003	82.8573	55.4007	1.15049	86.0392	92.2784	86.9684	82.986	97.2344
D	0.08	491.3	128.8	361.8	26.2536	143.9	347.4	29.2896		0.00482222	0.00462	0.00865	0.00164	0.00474444	0.00232	0.01387	0.0085	0.01368	0.00327	0.00236	0.01723		0.0196111	0.01157	0.0056	0.01653	0.0109667	0.01316	0.00617	0.00977	0.0041	0.00977	0.0093	0.00375		67.4458	11.6864	87.7248	79.6847	83.3113	55.1145	0.407083	85.3902	94.1878	86.227	84.6665	96.6755
E	−4%	489.1	124.8	364	25.5319	133.9	355.2	27.3768		0.00348	0.00397	0.01555	0.00225556	0.00306	0.00142	0.01304	0.00379	0.01454	0.00193	0.00262	0.0207		0.02335	0.0231	0.00676	0.0298	0.03027	0.01025	0.00864	0.01138	0.00533	0.00985	0.00787	0.00541		68.0806	14.2981	91.4757	77.0867	83.5879	49.047	98.8187	82.5303	93.5255	93.5255	85.529	95.5701
E	0	492	127.9	364.2	25.9907	129.8	362.2	26.3821		0.0068	0.00624	0.01435	0.00221	0.00302	0.0012	0.01595	0.00235	0.01011	0.00251	0.00189	0.02141		0.01949	0.01677	0.00877	0.02259	0.02268	0.0073	0.00832	0.00858	0.00592	0.01055	0.00698	0.00518		65.1403	11.583	87.8074	74.3277	83.4496	45.7995	1.69377	82.2945	82.8591	83.0172	85.5917	95.7769
E	0.04	482.4	126.6	356	26.2329	132.3	350.1	27.4254		0.00446	0.00545	0.01437	0.00241	0.00279	0.00133	0.01549	0.00501	0.01251	0.00338	0.00246	0.02148		0.021	0.01846	0.00638	0.02905	0.02725	0.00961	0.00802	0.01036	0.00547	0.01156	0.00754	0.00587		67.4126	11.4887	91.3202	75.9866	83.8145	51.0181	1.40501	83.232	90.8789	83.923	85.0746	95.3013
E	0.08	473.5	126.5	346.8	26.7272	133.3	340.2	28.1521		0.00486	0.00487	0.01473	0.00311	0.00319	0.00169	0.0148	0.00646	0.01782	0.00266	0.00321	0.02573		0.02298	0.01927	0.00674	0.03731	0.02864	0.01245	0.00774	0.01172	0.00517	0.01286	0.00798	0.00661		80.17	30.9411	100.117	88.4499	95.3987	56.107	98.3809	81.8902	93.3591	84.1136	85.6154	96.1047
F	−4%	533.7	126.6	407	23.7256	145.2	388.5	27.2063		0.00441	0.00495	0.00915556	0.00228333		0.0015	0.01187	0.00841	0.00785556	0.00195	0.00354444	0.01609		0.01516	0.01621	0.00501111	0.00613333		0.00724444	0.00673	0.00786	0.0053	0.00665	0.00971111	0.01423		72.7011	11.765	92.0456	77.48		53.2134	5.85014	78.1817	84.5419	88.7369	86.1814	83.7195	52.1267
F	0	524.4	126.3	398.1	24.0847	142.6	381.8	27.193		0.00393	0.00724286	0.00925	0.00229		0.00167778	0.01425	0.00856	0.00852	0.00296	0.0048	0.01884		0.01591	0.017	0.00463	0.00609		0.00855556	0.0081	0.00937	0.00559	0.00915	0.0102375	0.01435		73.0486	12.1227	93.2198	73.8537		55.8734	2.39427	78.6211	86.6514	87.838	83.3279	82.1595	53.5469
F	0.04	518.8	124.7	395.7	23.9623	142.3	376.5	27.4287		0.00446	0.0107	0.00958	0.0025		0.00186	0.01757	0.00762	0.00947	0.00439	0.00653	0.02398		0.01947	0.0249667	0.00397	0.00782222		0.01094	0.00981	0.01018	0.006	0.01246	0.01194	0.017		72.9055	12.1488	94.2352	78.1418		60.8241	2.86987	78.6687	83.7874	87.1498	88.8685	80.532
F	0.08	498.2	127	372.3	25.4918					0.00505	0.0111375	0.01105	0.00328889										0.02204	0.0315911	0.00334	0.0109111										71.3413	13.0219	94.8927	77.6194
G	−4%	520.6				141.2	379.4	27.1226							0.002	0.01691	0.0053	0.00569	0.00373		0.01414							0.00877778	0.0076	0.00756	0.00446	0.01363		0.00784							50.3692	0.0426858	84.6545	84.1849	85.7003		85.188
G	0	518.5				140.4	378.1	27.0781							0.00181	0.01756	0.00609	0.00701	0.00291		0.01733							0.01072	0.00741	0.00696	0.00488	0.01028		0.00477							43.0944	99.3357	85.1066	85.3209	86.7781		95.6498
G	0.04	518.7				142.5	376.2	27.4725							0.00228	0.01846	0.00787	0.00888333	0.00454		0.01695							0.0104	0.00996	0.00749	0.00498333	0.01009		0.00451							48.2188	98.6291	85.8407	88.2784	87.0831		92.9953
G	0.08	514				142.9	369.7	27.8016							0.00239	0.0184571	0.00898	0.00979	0.00459		0.01704							0.01181	0.00926786	0.0083	0.005	0.01418		0.00484							55.4475	99.2866	88.2836	86.965	83.5063		92.0017
[truncated: 13 more columns]
